# Supplementary material for: Freeze-Driven Adsorption of Oligonucleotides with polyA-Anchors on Au@Pt Nanozyme
Source: Int J Mol Sci. 2024 Sep 20;25(18):10108. doi: 10.3390/ijms251810108 (PMC11432674; doi:10.3390/ijms251810108)
Supplement: Supplementary file 1 [file ijms-25-10108-s001.zip]

Archive with 1 entries (1 files):
- ijms-3195899-supplementary.pdf
